# Supplementary material for: A DPO-Enhanced Gold Nanoparticle-Assisted PCR Assay for Simultaneous Detection of Bovine Viral Diarrhea Virus, Astrovirus, and Rotavirus
Source: Animals (Basel). 2026 Mar 14;16(6):914. doi: 10.3390/ani16060914 (PMC13023237; doi:10.3390/ani16060914)
Supplement: Supplementary file 1 [file animals-16-00914-s001.zip]

Archive with 1 entries (1 files):
- animals-4156844-supplementary.pdf
